# Supplementary material for: A Novel Role for the Soluble Isoform of CTLA-4 in Normal, Dysplastic and Neoplastic Oral and Oropharyngeal Epithelia
Source: Cancers (Basel). 2023 Mar 10;15(6):1696. doi: 10.3390/cancers15061696 (PMC10046002; doi:10.3390/cancers15061696)
Supplement: Supplementary file 1 [file cancers-15-01696-s001.zip]

Archive with 1 entries (1 files):
- cancers-2277956-supplementary.pdf
